# Supplementary material for: How combining different caries lesions characteristics may be helpful in short-term caries progression prediction: model development on occlusal surfaces of primary teeth
Source: BMC Oral Health. 2021 May 12;21:255. doi: 10.1186/s12903-021-01568-2 (PMC8117278; doi:10.1186/s12903-021-01568-2)
Supplement: Supplementary file 3 — Additional file 3: Regression coefficients (95% of bias-corrected and accelerated confidence interval) for predictors in univariate models performed with bootstrapped sample. [file 12903_2021_1568_MOESM3_ESM.xlsx]

## Sheet: Planilha1
All surfaces
		Null Model	Model 1	Model 2	Model 3	Model 4	Model 7
		Coef (95% Bca CI)	Coef (95% Bca CI)	Coef (95% Bca CI)	Coef (95% Bca CI)	Coef (95% Bca CI)	Coef (95% Bca CI)
Color
ref. Similar to sound
Whitish fissure			1.64 (0.83 - 2.29)
Yellowish fissure			0.35 (-0.29 to 1.46)
Black or dark fissure			1.25 (0.73 to 2.32
Lustre
ref. Presence
Absence
Surface integrity
ref. Noncavitated
Cavitated					1.60 (1.01 to 2.28)
Texture
ref. Smooth enamel
Rough enamel						0.77 (0.28 to 1.36)
"Clinical" depth
ref. Sound
Enamel							0.82 (0.30 to 1.72)
Dentine							2.25 (1.38 to 3.25)
_ cons			( -3.98 (-3.93 to -3.93)		(-3.57 (-4.84 to -3.80)	(-3.59 (-4.13 to -3.05)	(-3.75 (-3.60 to -3.60)
Random effects parameters
Coef (95% Bca CI)
Patient- sd (cons)			0.27 (0.24 to 0.24)		0.14 (0.03 to 0.03)	0.33 (0.14 to 0.52)	0.063 (0.06 to 0.06)
